# Supplementary material for: Extended Reality Technologies in Nutrition Education and Behavior: Comprehensive Scoping Review and Future Directions
Source: Nutrients. 2020 Sep 22;12(9):2899. doi: 10.3390/nu12092899 (PMC7551414; doi:10.3390/nu12092899)
Supplement: Supplementary file 1 [file nutrients-12-02899-s001.zip]

Archive with 1 entries (1 files):
- nutrients-922901-supplementary.xlsx
