# Supplementary material for: Extended Reality Technologies in Nutrition Education and Behavior: Comprehensive Scoping Review and Future Directions
Source: Nutrients. 2020 Sep 22;12(9):2899. doi: 10.3390/nu12092899 (PMC7551414; doi:10.3390/nu12092899)
Supplement: Supplementary file 1 [file nutrients-12-02899-s001.zip › nutrients-922901-supplementary.xlsx]

## Sheet: Final_Dataset
record_id	article_title	author	journalname	datepublished	info_type (1=Abstract; 2=Full Text)	Nofullarticle	Mode_AR	Mode_VR	Mode_MR	Avatar (1=Yes, 2=No)	researchfocus_nutritioned	researchfocus_behaviorchange	researchfocus_consumerpref	researchfocus_producttest	researchfocus_narrative review	researchfocus_conceptpaper	researchfocus_other	focus_other	ar_vrpurpose_focus	ar_vrpurpose_meanstoend	ar_vrpurpose_ notsure	location(1=International, 2=United States, 3=Both International and US, 4=Unclear	setting_community	setting_lab	setting_retail	setting_clinic	setting_other	setting_other	size	age_toddlers	age_children	age_teenagers	age_youngadults	age_adults	age_olderadults	age_unclear	race_white	race_black	race_asian	race_pacificisland	race_americanindian	race_Latino/Hispanic	race_Other	race_multiple_ind	race_unclear	race_multiple_all	race_other	healthdisparities (1=yes, 2=no)	length_prelim_longitudinal (1=Longitudinal, 2= Onetime)
15	Behavioral Bias for Food Reflected in Hand Movement: A Preliminary Study with Health Subjects	Schroeder, P	Cyberpsychol Behav Soc Netw	2020-02-16	2		0	1	0	0	1	1	0	0	0		0		1	0	0	4	0	1	0	0	0		23	0	0	0	1	1	0	1	0	0	0	0	0	0	0	0	1	0		0
27	A mobile augmented reality system for portion estimation? A user study	Stutz, T	IEEE International Symposium on Mixed and Augmented Reality	2014-10-27	1	1	1	0	0	0	0	0	1	0	0		0		1	0	0	1	0	0	0	1	0	Unclear	28	0	0	0	0	0	0	1	0	0	0	0	0	0	0	0	1	0		0
36	Augmented Reality Applied in Dietary Monitoring	Chanlin, L	Libri	2018-01-22	2		1	0	0	0	1	0	0	1	0		0		1	0	0	1	1	0	0	0	0		62	0	0	0	1	0	0	0	0	0	0	0	0	0	0	0	1	0		0
44	Can a virtual supermarket bring realism into the lab? Comparing shopping behavior using virtual and pictorial store representations to behavior in a physical store	van Herpen, E	Appetite	2016-12-01	2		0	1	0	0	0	1	0	1	0		0		1	0	0	1	1	1	0	0	0		100	0	0	0	0	1	0	0	0	0	0	0	0	0	0	0	1	0		0	2
71	Framework based on mobile augmented reality for translating food menu in thai language to malay language	Pu, M	International Journal on Advanced Science, Engineering and Information Technology	2017	2		1	0	0	0	0	0	0	1	0	1	0	1	1	0	0	1	0	1	0	0	0	1	N/A	0	0	0	0	0	0	1	0	0	0	0	0	0	0	0	1	0		0
75	Grüt: A Gardening Sensor Kit for Children	Valpreda, F	Sensors	2016-02-16	2		0	1	0	1	1	0	0	0	0		1	Decreasing food waste	1	0	0	1	1	0	0	0	0		4	0	1	0	0	0	0	0	0	0	0	0	0	0	0	0	1	0		0	2
76	Gravitamine Spice: A System that Changes the Perception of Eating through Virtual Weight Sensation	Hirose, M	ACM International Conference Proceeding Series	2015-03-09	2		0	0	1	0	0	0	1	1	0		0		0	1	0	1	0	1	0	0	0		10	0	0	0	1	1	0	0	0	0	0	0	0	0	0	0	1	0		0	2
83	Identifying specific cues and contexts related to bingeing behavior for the development of effective virtual environments	Pla-Sanjuanelo, J	Appetite	2014-12-16	2		0	1	0	0	0	1	0	0	0		0		0	1	0	1	1	0	0	1	0		164	0	0	0	1	1	0	0	0	0	0	0	0	0	0	0	1	0		0
84	iEat: An Interactive Table for Restaurant Customers' Experience Enhancement	Margetis, G	Communications in Computer and Information Science	2013	2		1	0	0	0	0	0	1	1	0		0		1	0	0	1	0	1	0	1	0	Unclear	4	0	0	0	0	0	0	1	0	0	0	0	0	0	0	0	1	0		0	2
86	Illusion cup: Interactive controlling of beverage consumption based on an illusion of volume perception	Suzuki, E	roceedings of the 5th Augmented Human International Conference	2014-03-07	2		1	0	0	0	0	1	0	1	0		0		1	0	0	1	0	1	0	0	0		12	0	0	0	1	1	0	0	0	0	0	0	0	0	0	0	1	0		0	2
88	Immersive eating: Evaluating the use of head-mounted displays for mixed reality meal sessions	Korsgaard, D	2017 IEEE 3rd Workshop on Everyday Virtual Reality, WEVR 2017	2017-06-26	2		0	0	1	0	0	0	0	1	0		0		1	0	0	1	0	1	0	0	0		6	0	0	0	0	1	0	0	0	0	0	0	0	0	0	0	1	0		0	2
89	Immersive virtual reality technology in a three-dimensional virtual simulated store: Investigating telepresence and usability	Schnack, A	Food Research International	2018-01-31	2		0	1	0	0	0	0	1	1	0		0		1	0	0	1	0	1	0	0	0		111	0	0	0	1	1	0	0	0	0	0	0	0	0	0	0	1	0		0	2
96	Using virtual reality to study food cravings.	Ledoux, Tracey	Appetite	2013	2		0	1	0	0	0	0	0	0	0		1	Subjective food cravings	1	0	0	2	0	1	0	0	0		55	0	0	0	1	1	0	0	1	1	1	0	0	1	1	0	0	1		0
97	Development of a VR Application for Binge Eating Treatment: Preliminary Data.	Ferrer-Garcia, M	Annual Review of Cybertherapy and Telemedicine	2014	2		0	1	0	0	0	0	0	0	0		1	Identify frequent situations and specific cues that produce cravings to binge. Also to assess cultural differences in contexts and cues that elicit food cravings and to develop a valid, reliable VR environment for effective cue-exposure therapy (CET)	0	1	0	1	1	0	0	1	0	Participants were recruited from three hospitals in and around Barcelona, Spain and Milan, Italy	101	0	0	0	0	1	0	0	0	0	0	0	0	0	0	0	0	1		0
98	V-Mart, a Virtual Reality Grocery Store: A Focus Group Study of a Promising Intervention for Mild Traumatic Brain Injury and Post-Traumatic Stress Disorder.	Levy, C.E., MD	American Journal of Physical Medicine & Rehabilitation	2019-03-01	2		0	1	0	0	0	0	0	1	0		0		1	0	0	2	1	1	0	0	0		60	0	0	0	0	1	0	0	0	0	0	0	0	0	0	0	1	0		0
99	Validity of assessing child feeding with virtual reality.	Persky, S.	Appetite	2018-04-01	2		0	1	0	0	0	1	0	1	0		1		0	1	0	2	1	0	0	0	0		52	0	0	0	0	1	0	0	0	0	0	0	0	0	0	0	1	0		0
100	Virtual reality for enhancing the cognitive behavioral treatment of obesity with binge eating disorder: randomized controlled study with one-year follow-up.	Cesa, G.L.	Journal of Medical Internet Research	2013-06-12	2		0	1	0	0	0	1	0	0	0		0		1	0	0	1	0	0	0	1	0	Clinic - obesity rehabilitation center	66	0	0	0	0	1	0	0	0	0	0	0	0	0	0	0	0	0		0
102	Using avatars to model weight loss behaviors: participant attitudes and technology development	Napolitano, M	Journal of Diabetes Science and Technology	2013-07-01	2		0	1	0	1	1	1	0	0	0		0		1	0	0	4	0	1	0	1	0	Online survey (n=128); then lab (n=8)	136	0	0	0	0	1	0	0	1	1	1	0	0	1	1	0	0	1	Only women (this is not race, but not sure where else to record!)	0
105	Validation of VR-based Software for Binge Eating Treatment: Preliminary Data.	Ferrer-Garcia	Annual Review of Cybertherapy and Telemedicine	2014-05-30	2		0	1	0	0	0	1	0	0	0		0		0	1	0	1	0	1	0	0	0		38	0	0	0	7	0	0	0	0	0	0	0	0	0	0	0	1	0		0
106	Validity of a Newly Developed Measure of Memory: Feasibility Study of the Virtual Environment Grocery Store	Parsons, T	Journal of Alzheimer's Disease	2017-06-09	2		0	1	0	0	0	0	0	0	0		1	memory	0	1	0	2	0	1	0	0	0		103	0	0	0	1	0	1	0	0	0	0	0	0	0	0	0	1	0		0
108	Virtual co-eating: Making solitary eating experience more enjoyable	Takahanshi, M	International Conference on Entertainment Computing	2017-09-18	2		0	1	0	0	0	0	0	1	0		1	improved eating experience	1	0	0	1	0	1	0	0	0		5	0	0	0	1	0	0	0	0	0	1	0	0	0	0	0	0	0		0
110	Virtual shopping: A viable alternative to direct assessment of real life function?	Greenwood, K	Schizophrenia Research	2016-03-07	2		0	1	0	0	0	0	0	1	0		1		1	0	0	1	1	1	0	0	0		43	0	0	0	0	1	0	0	0	0	0	0	0	0	0	0	1	0		0
116	Virtual Sprouts: A Virtual Gardening Pilot Intervention Increases Self-Efficacy to Cook and Eat Fruits and Vegetables in Minority Youth	Bell, B.M.	Games for Health Journal	2018	2		0	1	0	1	1	1	0	0	0		0		1	0	0	2	1	0	0	0	0		180	0	1	0	0	0	0	0	1	1	0	0	1	1	1	1	0	0		0
117	Effects of providing personalized feedback of child's obesity risk on mothers' food choices using a virtual reality buffet	McBride, CM	International Journal of Obesity	2013-05-24	2		0	1	0	0	0	1	0	0	0		0		1	0	0	2	0	1	0	0	0		221	0	0	0	0	1	0	0	0	0	0	0	0	0	0	0	0	1		0	2
119	External Eating as a Predictor of Cuereactivity to Food-related Virtual Environments	Ferrer-Garcia, M	Annual Review of Cybertherapy and Telemedicine	2015	2		0	1	0	0	0	1	0	0	0		1	craving	1	0	0	1	0	0	0	0	1	Unclear	118	0	0	0	1	1	0	0	0	0	0	0	0	0	0	0	1	0		0	2
126	New ways of diabetes management with smart data and genomic data	Becker, Kurt	Current Directions in Biomedical Engineering	2017-09-07	2		0	0	1	1	1	1	0	0	0	1	0		0	1	0	1	0	0	0	0	0		N/A	0	0	0	0	0	0	1	0	0	0	0	0	0	0	0	0	1
131	Pavlovian conditioning to food reward as a function of eating disorder risk	Astur, Robert	Behavioral Brain Research	2015-05-21	2		0	1	0	0	0	0	1	0	0		0		0	1	0	2	0	1	0	0	0		71	0	0	0	1	0	0	0	0	0	0	0	0	0	0	0	1	0		0	2
135	Patient-perceived acceptability of a virtual world-based cardiac rehabilitation program	Brewer, Laprincess	DIGITAL HEALTH	2017-03-24	2		0	1	0	1	1	1	0	1	0		0		1	0	0	2	0	0	0	1	0		8	0	0	0	0	1	1	0	1	0	0	0	0	0	0	0	0	0		0	2
139	Where would you like to eat? A formative evaluation of mixed-reality solitary meals in virtual environments for older adults with mobility impairments who live alone	Korsgaard	Food Research International	2017-09-29	2		1	0	0	0	0	0	0	1	0		0		1	0	0	1	1	0	0	0	0		7	0	0	0	0	0	1	0	0	0	0	0	0	0	0	0	1	0		0	2
141	Affecting our Perception of Satiety by Changing the Size of Virtual Dishes Displayed with a Tabletop Display	Sakurai, S	nternational Conference on Virtual, Augmented and Mixed Reality	2013	2		0	1	0	0	0	1	0	0	0		0		0	1	0	1	0	1	0	0	0		9	0	0	0	1	0	0	0	0	0	0	0	0	0	0	0	1	0		0	2
142	A Virtual Reality Intervention (Second Life) to Improve Weight Maintenance: Rationale and Design for an 18-month Randomized Trial	Sullivan, D.	Contemporary Clinical Trials	2015-11-23	2		0	1	0	1	0	1	0	0	0		0	Weight loss/maintenance 18-month effectiveness trial (6 months weight loss, 12 months weight maintenance)	0	1	0	2	1	0	0	0	0		202	0	0	0	0	1	0	0	0	0	0	0	0	0	0	0	1	0		0	1
147	A Framework for Halal Products Checking Interactive Application with OCR and AR Technologies	Lam, M	J. of Telecommunication, Electronic and Computer Engineering	2017	2		1	0	0	0	0	0	1	1	0		0		1	0	0	1	0	1	0	0	0		25	0	0	0	1	1	0	0	0	0	0	0	0	0	0	0	1	0		0	2
148	A Randomised Controlled Comparison of Second-Level Treatment Approaches for Treatment-Resistant Adults with Bulimia Nervosa and Binge Eating Disorder: Assessing the Benefits of Virtual Reality Cue Exposure Therapy	Ferrer-Garcia, M	Eur. Eat. Disorders Rev	2019-07-17	2		0	1	0	0	1	1	0	0	0		0		1	0	0	1	0	0	0	1	0		64	0	0	0	0	1	0	0	0	0	0	0	0	0	0	0	1	0		0	2
149	A Second Chance at Health: How a 3D Virtual World Can Improve Health Self-Efficacy for Weight Loss Management Among Adults	Behm-Morawitz, E	Cyberpsychology, Behavior, and Social Networking	2016	2		0	1	0	1	0	1	0	0	0		0		1	0	0	2	0	1	0	0	0		90	0	0	0	1	1	0	0	1	1	1	0	0	1	1	0	0	0	other'	0	1
150	An augmented reality application for improving shopping experience in large retail stores	Cruz, E	Virtual Reality	2018-02-24	2		1	0	0	0	0	1	1	0	0	1	0		1	0	0	4	0	0	1	0	0		N/A	0	0	0	0	0	0	1	0	0	0	0	0	0	0	0	1	0		0	2
151	An Independent Shopping Experience for Wheelchair Users through Augmented Reality and RFID	Rashid, Z	Assistive Technology	2017-05-01	2		1	0	0	0	0	0	1	1	0		0		0	1	0	1	0	1	0	0	0		18	0	0	0	0	1	0	0	0	0	0	0	0	0	0	0	1	0		0	2
152	FoodWorks: Tackling Fussy Eating by Digitally Augmenting Children's Meals	Ganesh, S	Proceedings of the 8th Nordic Conference on Human-Computer Interaction: Fun, Fast, Foundational	2014-10-26	2		1	0	0	0	0	1	0	0	0		0		1	0	0	1	1	0	0	0	0		8	1	1	0	0	0	0	0	0	0	0	0	0	0	0	0	1	0		0	2
160	A Virtual Reality Food Court to Study Meal Choices in Youth: Design and Assessment of Usability	Allman-Farinelli, M	JMIR Formative Research	2019-09-01	2		0	1	0	0	0	1	1	1	0		0		0	1	0	1	0	1	0	0	0		162	0	0	0	1	1	0	0	0	0	0	0	0	0	0	0	1	0		0	2
162	An augmented reality game to support therapeutic education for children with diabetes	Calle-Bustos, AM	PLoS ONE	2017-09-28	2		1	0	0	0	1	1	0	1	0		0		1	0	0	1	0	1	0	0	0		70	0	1	0	0	0	0	0	0	0	0	0	0	0	0	0	1	0		0	2
164	A pilot test of the GoWoman weight management intervention for women with mobility impairments in the online virtual world of Second Life	Norsek, MA	Disability and Rehabilitation	2019	2		0	1	0	1	1	1	0	1	0		0		1	0	0	2	1	0	0	0	0		13	0	0	0	0	1	0	0	1	1	0	0	0	0	1	0	0	0	just listed 'other' in study.	1	1
165	Alien Health Game': An Embodied Exergame to Instruct in Nutrition and MyPlate	Johnson-Glenberg, M	Games for Health Journal: Research, Development, and Clinical Applications	2013	2		1	0	0	1	1	1	0	0	0		0		1	0	0	2	1	1	0	0	0		19	0	1	0	0	0	0	0	1	1	0	0	0	1	0	0	0	0		0	2
167	Augmented-Sugar Intake: A Mobile Application to Teach Population about Sugar Sweetened Beverages	Escarcega Ceteno, D	ScienceDirect	2015	2		1	0	0	0	1	1	0	0	0	1	0		1	0	0	1	0	0	0	0	1		N/A	0	0	0	0	0	0	1	0	0	0	0	0	0	0	0	1	0		1
168	Changing Drinking Behavior and Beverage Consumption Using Augmented Reality	Suzuki, E	Human Interface and the Management of Information. Information and Knowledge Design. HIMI 2015. Lecture Notes in Computer Science	2015-07-21	2		1	0	0	0	0	1	0	0	0		0		1	0	0	1	0	1	0	0	0		15	0	0	0	1	0	0	0	0	0	0	0	0	0	0	0	1	0		0	2
170	Clinical validation of a virtual environment for normalizing eating patterns in eating disorders	Perpina, C	Comprehensive Psychology	2013	2		0	1	0	0	0	1	0	1	0		1		1	0	0	1	0	0	0	1	0	Participants viewed the VR experience in a clinic, next to the clinician with the lights in the room turned off	59	0	0	0	1	1	0	0	0	0	0	0	0	0	0	0	1	0		0	2
174	Craving for Food in Virtual Reality Scenarios in Non-Clinical Sample: Analysis of its Relationship with Body Mass Index and Eating Disorder Symptoms	Ferrer-Garcia, M	European Eating Disorders Review	2015-05-13	2		0	1	0	0	0	1	0	0	0		0		1	0	0	1	0	1	0	0	0		87	0	0	0	1	1	0	0	0	0	0	0	0	0	0	0	1	0		0	2
175	Assessment of the emotional responses produced by exposure to real food, virtual food and photographs of food in patients affected by eating disorders	Gorini, A	Annals of General Psychiatry	2010-07-05	2		0	1	0	0	0	1	0	1	0		0		1	0	0	1	0	1	0	0	0		30	0	0	1	1	1	0	0	0	0	0	0	0	0	0	0	1	0		1
177	Cue-Elicited Anxiety and Craving For Food Using Virtual Reality Scenarios	Ferrer-Garcia, M	Annual Review of Cybertherapy and Telemedicine	2013	2		0	1	0	0	0	1	0	0	0		0		1	0	0	1	0	1	0	0	0		27	0	0	0	1	1	0	0	0	0	0	0	0	0	0	0	1	0		0	2
178	AR DeepCalorieCam: An iOS App for Food Calorie Estimation with Augmented Reality	Tanno, R	International Conference on Multimedia Modeling	2018	2		1	0	0	0	0	1	0	1	0	1	0		1	0	0	1	0	0	0	0	1		N/A	0	0	0	0	0	0	1	0	0	0	0	0	0	0	0	1	0		0
179	AR DeepCalorieCam V2: Food Calorie Estimation with CNN and AR-based Actual Size Estimation	Tanno, R	VRST 2018	2018-11-28	2		1	0	0	0	1	0	0	1	0	1	0		1	0	0	1	0	0	0	0	1		N/A	0	0	0	0	0	0	1	0	0	0	0	0	0	0	0	1	0		0
180	Diabetes Island: Preliminary Impact of a Virtual World Self-Care Educational Intervention for African Americans With Type 2 Diabetes	Ruggiero, L	JMIR Serious Games	2014-07-01	2		0	1	0	1	1	1	0	1	0		0		1	0	0	2	1	0	0	0	0	Recruited from a university primary care clinic.	41	0	0	0	0	1	0	0	0	1	0	0	0	0	0	0	0	0		1	1
181	An intelligent dining scene experience	Kanak, A	2018 26th Signal Processing and Communications Applications Conference (SIU)	2018-05-02	1	1	0	0	1	0	1	1	0	1	0	1	0		1	0	0	4	0	0	0	0	1		N/A	0	0	0	0	0	0	1	0	0	0	0	0	0	0	0	1	0		0
183	Body image in eating disorders: the influence of exposure to virtual-reality environments.	Gutiérrez-Maldonado, J	Cyberpsychology, Behavior, and Social Networking	2010-10-17	2	1	0	1	0	0	1	1	0	1	0		0		1	0	0	1	0	1	0	0	0		193	0	0	0	1	0	0	0	0	0	0	0	0	0	0	0	1	0		1
192	The comparative experiences of women in control: diabetes self-management education in a virtual world.	Mitchell, Suzanne E	Journal of diabetes science and technology	2014	2		0	1	0	1	1	1	0	0	0		0		1	0	0	2	1	0	0	0	0		32	0	0	0	0	1	0	0	0	1	0	0	0	0	0	0	0	0		1	2
193	The interactive dining table, or: Pass the weather widget, please	Echtler, F. and Wimmer, R	Proceedings of the Ninth ACM International Conference on Interactive Tabletops and Surfaces	2014-11-16	1	0	1	0	0	0	0	1	0	0	0	1	0		1	0	0	1	0	0	0	0	1	Living Room	N/A	0	0	0	0	0	0	0	0	0	0	0	0	0	0	0	0	0
194	CalibraTable: tabletop system for influencing eating behavior	Sakurai, S	SIGGRAPH Asia 2015 Emerging Technologies	2015-11-02	1	1	0	1	0	0	0	1	0	1	0		0		1	0	0	1	0	1	0	0	0		20	0	0	0	0	0	0	1	0	0	0	0	0	0	0	0	1	0		0
198	Augmented perception of satiety: Controlling food consumption by changing apparent size of food with augmented reality	Narumi, T	Conference on Human Factors in Computing Systems - Proceedings	2012-05-01	1	1	1	0	0	0	0	1	0	1	0		0		1	0	0	1	0	1	0	0	0		12	0	0	0	0	0	0	1	0	0	0	0	0	0	0	0	1	0		1
199	Chop Chop: A Sound Augmented Kitchen Prototype	Veronica, H	Lecture Notes in Computer Science. Advances in Computer Entertainment 9th International Conference, ACE 2012	2012	2		1	0	0	0	0	0	0	1	0		0		1	0	0	1	0	0	0	0	1		12	0	0	0	0	0	0	1	0	0	0	0	0	0	0	0	1	0		0	2
200	Cognitive and affective factors linking mothers' perceived weight history to child feeding	Bouhlal, S	European Journal of Clinical Nutrition	2018-02-06	2		0	1	0	0	0	0	0	0	0		1	Explore whether mothers' lifetime experiences with their own weight status and related cognitive and affective factors influence child feeding behavior	0	1	0	2	0	1	0	0	0		221	0	0	0	0	1	0	0	0	0	0	0	0	0	0	0	0	1		0	2
201	Consumers' food selection behaviors in three-dimensional (3D) virtual T reality	Siegrist, M	Food Research International	2018-02-13	2		0	1	0	0	0	1	1	1	0		0		1	0	0	1	0	1	1	0	0		68	0	0	0	1	1	0	0	0	0	0	0	0	0	0	0	1	0			2
202	CROCUFID: A Cross-Cultural Food Image Database for Research on Food Elicited Affective Responses	Toet, A	Frontiers in Psychology	2019-01-25	2		0	0	0	0	0	0	0	0	0		1	To facilitate multi-disciplinary and cross-cultural studies on food-related emotions we present a publicly available database containing images of a wide range of various foods from different cuisines, together with normative observer ratings.	1	0		3	0	0	0	0	1		805	0	0	0	0	1	0	0	0	0	0	0	0	0	0	0	1	0		0	2
209	Cue-exposure software for the treatment of bulimia nervosa and binge eating disorder	Gutierrez-Maldonado, J	Psicothema	2016-11-01	2		0	1	0	0	0	1	0	1	0		0		1	0	0	1	0	1	0	0	0		113	0	0	0	1	1	0	0	0	0	0	0	0	0	0	0	1	0		0	2
210	Demo: ARMart - AR-Based Shopping Assistant to Choose and Find Store Items	Roddiger, T	Proceedings of the 2018 ACM International Joint Conference and the 2018 International Symposium on Pervasive and Ubiquitous Computing and Wearable Computers.	2018-10-08	2		1	0	0	0	0	0	0	1	0		0		1	0	0	4	0	1	0	0	0		N/A	0	0	0	0	0	0	1	0	0	0	0	0	0	0	0	1	0		0	2
211	Design and implementation of food nutrition information system using SURF and FatSecret API	Hariadi, R	Conference paper from 2015 International Conference on Advanced Mechatronics, Intelligent Manufacture, and Industrial Automation (ICAMIMIA)	2015	2		1	0	0	0	0	0	0	1	0		0		1	0	0	4	0	0	0	0	1		N/A	0	0	0	0	0	0	1	0	0	0	0	0	0	0	0	1	0		0	2
213	Development of a VR Application for Binge Eating Treatment: Identification of Contexts and Cues Related to Bingeing Behavior in Spanish Italian Patients.	Ferrer-Garcia, M	Annual Review of Cybertherapy and Telemedicine	2014	2		0	1	0	0	0	0	0	1	0		1	Survey to determine contexts and cues that lead to higher levels of craving in binge eating disorder and bulimia nervosa patients.	1	0	0	1	0	0	0	1	0		101	0	0	0	1	1	0	0	0	0	0	0	0	1	1	0	0	0		0	2
214	Development of an augmented reality game to teach abstract concepts in food chemistry	Crandall, P	Journal of Food Science Education	2015-01-12	2		1	0	0	0	0	0	0	1	0		0	Food Science knowledge	1	0	0	2	1	0	0	0	0		7	0	0	0	0	0	0	1	0	0	0	0	0	0	0	0	1	0		0	2
217	Image-based food portion size estimation using a smartphone without a fiducial marker	Yang, Y	Public Health Nutrition	2019-05-22	2		0	1	1	0	0	0	0	1	0		0		1	0	0	4	0	1	0	1	0		69	0	0	0	1	0	0	0	0	0	0	0	0	0	0	0	1	0		0	2
223	Eating behavior style predicts craving and anxiety experienced in food-related virtual environments by patients with eating disorders and healthy controls	Ferrer-Garcia, M	Appetite	2017-10-01	2		0	1	0	0	0	1	0	0	0		1		0	1	0	1	0	0	0	0	1	Unclear; assume lab	193	0	0	0	1	1	0	0	0	0	0	0	0	1	0	0	1	0		0	2
224	Effects of Fruit and Vegetable Feeding Messages on Mothers and Fathers: Interactions Between Emotional State and Health Message Framing	Persky, S	Annals of Behavioral Medicine	2019-09-01	2		0	1	0	0	0	1	0	0	0		0		0	1	0	2	0	1	0	0	0		190	0	0	0	0	1	0	0	1	1	1	0	0	1	1	0	0	0		0	2
225	Feed the Food Monsters!: Helping Co-diners Chew their Food Better with Augmented Reality	Arza, E	Proceedings of the 2018 Annual Symposium on Computer-Human Interaction in Play Companion Extended Abstracts	2018-10-28	2		1	0	0	0	0	1	0	0	0	1	0		1	0	0	1	0	1	0	0	0		N/A	0	0	0	0	0	0	1	0	0	0	0	0	0	0	0	1	0		0	2
226	Feeling Ghost Food as Real One: Psychometric Assessment of Presence Engagement Exposing to Food in Augmented Reality	Giglioli, I	International Symposium on Pervasive Computing Paradigms for Mental Health	2015-09-24	2		1	0	0	0	0	1	0	0	0		0		1	0	0	1	0	1	0	0	0		22	0	0	0	0	1	0	0	0	0	0	0	0	0	0	0	1	0		0	2
241	ServAR: An augmented reality tool to guide the serving of food.	Rollo, M.	International Journal of Behavioral Nutrition and Physical Activit	2017-05-12	2		1	0	0	0	1	0	0	0	0		0		1	0	0	1	0	1	0	0	0		90	0	0	0	1	0	0	0	0	0	0	0	0	0	0	0	1	0		0	2
244	Testing Augmented Reality for Cue Exposure in Obese Patients: An Exploratory Study.	Pallavicini, F	Cyberpsychology, Behavior, and Social Networking	2016-02-16	2		1	0	0	0	0	0	0	0	0		1	eating disorder tx	1	0	0	1	0	1	0	0	0		30	0	0	0	0	1	0	0	0	0	0	0	0	0	0	0	1	0		0	2
251	The use of a nonimmersive virtual reality programme in anorexia nervosa: a single case-report.	Cardi, V	European Eating Disorders Review	2011-09-20	2		0	1	0	0	0	1	0	0	0		1	eating disorder treatment	0	1	0	4	0	1	0	0	0		1	0	0	0	1	0	0	0	0	0	0	0	0	0	0	0	1	0		0
254	The validity of virtual environments for eliciting emotional responses in patients with eating disorders and in controls.	Ferrer-García, M	Behavior Modification	2009-10-12	2		0	1	0	0	0	0	0	0	0		1	Eating disorder treatment - anxiety, mood, depression	0	1	0	1	0	1	0	0	0		193	0	0	0	0	1	0	0	0	0	0	0	0	0	0	0	1	0		0	2
255	The virtual supermarket: an innovative research tool to study consumer food purchasing behaviour.	Waterlander, WE	BMC Public Health	2011-07-25	2		0	1	0	0	0	1	1	0	0		0		1	0	0	1	0	0	0	0	1	Not clear - it appears it can be done anywhere "The application can be obtained via an URL and the installation consists of unpacking a compressed file at the desired location."	66	0	0	0	0	1	0	0	0	0	0	0	0	0	1	0	0	0	60=dutch 6=other	0
256	Thermal visualization on cooking	Kita, Y	2013 23rd International Conference on Artificial Reality and Telexistence (ICAT)	2013-12-11	2		1	0	0	0	0	0	0	0	0		1	visualization technique that applies thermal information on cooking	1	0	0	1	0	1	0	0	0		3	0	0	0	0	1	0	0	0	0	0	0	0	0	0	0	1	0		0	2
258	TransFork: Using olfactory device for augmented tasting experience with video see-through head-mounted display	Lin, Y	Proceedings of The ACM Symposium on Virtual Reality Software and Technology	2018-11-28	2		1	0	0	0	0	0	1	0	0	1	0		1	0	0	4	0	0	0	0	0		N/A	0	0	0	0	0	0	1	0	0	0	0	0	0	0	0	1	0
259	Type 2 Diabetes Education and Support in a Virtual Environment: A Secondary Analysis of Synchronously Exchanged Social Interaction and Support	Eysenbach, G	Journal of Medical Internet Research	2018-02-21	2		0	1	0	1	1	1	0	0	0		0		1	0	0	2	0	1	0	0	1	Education and support (online: email, discussion board) - not clear where participants are for this	24	0	0	0	0	1	0	0	1	1	0	0	0	0	0	0	0	0		1
260	Using a 3D virtual supermarket to measure food purchase behavior: a validation study.	Waterlander, WE	Journal of Medical Internet Research	2015-04-28	2		0	1	0	0	0	1	1	0	0		0		1	0	0	1	1	0	0	0	1	Participants completed the study at home or on any computer with an Internet connection	123	0	0	0	0	1	0	0	0	0	0	0	0	0	1	0	0	0	Ethnicities reported, not race	0	2
261	Using a Virtual Store As a Research Tool to Investigate Consumer In-store Behavior.	Ploydanai, K	Journal of Visualized Experiments	2017-07-24	2		0	1	0	0	0	1	1	0	0		0	in-store consumer behavior	1	0	0	1	0	1	0	0	0	Desktop virtual store (not clear on whether home or lab)	241	0	0	0	0	1	0	0	0	0	0	0	0	0	0	0	1	0		0	2
262	Using augmented reality to inform consumer choice and lower carbon footprints	Isley, S	Environmental Research Letters	2017-05-23	2		1	0	0	0	0	0	1	1	0		0		0	1	0	2	0	0	1	0	0		126	0	0	0	0	1	1	0	0	0	0	0	0	0	0	0	1	0		0	2
263	Effectiveness of Virtual Reality Using Video Gaming Technology in Elderly Adults with Diabetes Mellitus	Lee, S	Diabetes Technology & Therapeutics	2013-06-03	2		0	1	0	0	0	0	0	0	0		1	Balance, muscle strength, gait, and falls efficacy	1	0	0	1	0	1	0	0	0		64	0	0	0	0	0	1	0	0	0	1	0	0	0	0	0	0	0		0	1
273	Personalized Dietary Self-Management using Mobile Vision-based Assistance	Waltner	International Conference on Image Analysis and Processing	2017	2		1	0	0	0	0	0	0	1	0		0		1	0	0	1	0	1	0	0	0		16	0	0	0	0	1	0	0	0	0	0	0	0	0	0	0	1	0		0	2
274	PHARA: a personal health augmented reality assistant to support decision-making at grocery stores	Gutierrez, F	Healthrecsys@ recsys	2017	2		1	0	0	0	0	0	1	1	0		0		1	0	0	1	0	1	0	0	0		15	0	0	0	0	1	0	0	0	0	0	0	0	0	0	0	1	0		0	2
275	Projection mapping for enhancing the perceived deliciousness of food	Fujimoto, Y.	IEEE Access	2018	2		1	0	0	0	0	0	1	1	0		1	The perceived deliciousness of a food item to its appearance.	1	0	0	1	0	0	0	0	1	online survey	55	0	0	0	1	0	0	0	0	0	0	0	0	0	0	0	1	0		0	2
276	Training of Carbohydrate Estimation for People with Diabetes Using Mobile Augmented Reality	Domhardt, M	Journal of diabetes science and technology	2015	2		1	0	0	0	1	0	0	1	0		0		1	0	0	1	0	0	0	1	0		6	0	0	0	0	1	0	0	0	0	0	0	0	0	0	0	1	0		0	1
277	Implementation of the multiple errands test in a NeuroVR-supermarket: a possible approach	SILANI, B.	Annual Review of Cybertherapy and Telemedicine: Advanced Technologies in the Behavioral, Social, and Neurosciences.	2010	2		0	1	0	0	0	0	0	1	0		0		0	1	0	1	0	0	0	1	0		20	0	0	0	0	1	0	0	0	0	0	0	0	0	0	0	1	0		0	2
279	Impulsivity makes one more susceptible to overeating after contextual appetitive conditioning	Van Den Akker, K	Appetite	2013-12-01	2		0	0	1	0	0	1	0	0	0		0		0	1	0	1	0	1	0	0	0		67	0	0	0	1	0	0	0	0	0	0	0	0	0	0	0	1	0		0
281	Mango-mobile augmented reality with functional eating guidance and food awareness	Waltner, G	International Conference on Image Analysis and Processing	2015	2		1	0	0	0	1	0	0	0	0	1	0		1	0	0	1	0	0	1	0	0		N/A	0	0	0	0	0	0	1	0	0	0	0	0	0	0	0	1	0		0	2
282	Mobile Augmented Reality Systems Applied to Food Packaging-A Heuristic Evaluation	Acioly, A	2017 19th Symposium on Virtual and Augmented Reality	2017	1	1	1	0	0	0	0	0	0	1	0		1	orientation of use and safety for food packaging	1	0	0	1	0	1	0	0	0		26	0	0	0	0	1	0	0	0	0	0	0	0	0	0	0	1	0		0	2
283	Modeling Dynamic Food Choice Processes to Understand Dietary Intervention Effects	Marcum, C	Annals of Behavioral Medicine	2018-03-01	2		0	1	0	0	1	1	0	0	0		0		0	1	0	2	0	1	0	0	0		221	0	0	0	0	1	0	0	0	0	0	0	0	0	0	0	0	1		0	1
285	NetPot: Easy meal enjoyment for distant diners	Foley-Fisher, Z	International Conference on Entertainment Computing	2010	2		1	0	0	1	0	0	1	1	0	1	0		1	0	0	1	0	1	0	0	0		N/A	0	0	0	0	0	0	1	0	0	0	0	0	0	0	0	1	0		0	2
[truncated: 29 more columns]

## Sheet: Sheet1
1
1
1
1
1
1
1
1
1
1
1
1
1
1
1
1
1
1
1
1
1
1
1
1
1
1
1
1
1
1
1
1
1
1
1
1
1
1
1
1
1
1
1
1
1
1
1
1
1
1
